# Supplementary material for: High Hydrostatic Pressure in the Modulation of Enzymatic and Organocatalysis and Life under Pressure: A Review
Source: Molecules. 2023 May 18;28(10):4172. doi: 10.3390/molecules28104172 (PMC10223222; doi:10.3390/molecules28104172)
Supplement: Supplementary file 1 [file molecules-28-04172-s001.zip]

Archive with 1 entries (1 files):
- molecules-2291359-supplementary.pdf
